# Supplementary material for: Food Additives Associated with Gut Microbiota Alterations in Inflammatory Bowel Disease: Friends or Enemies?
Source: Nutrients. 2022 Jul 25;14(15):3049. doi: 10.3390/nu14153049 (PMC9330785; doi:10.3390/nu14153049)
Supplement: Supplementary file 1 [file nutrients-14-03049-s001.zip]

Archive with 1 entries (1 files):
- nutrients-1800091-supplementary.pdf
